# Supplementary material for: The Glyoxalase System Is a Novel Cargo of Amniotic Fluid Stem-Cell-Derived Extracellular Vesicles
Source: Antioxidants (Basel). 2022 Aug 5;11(8):1524. doi: 10.3390/antiox11081524 (PMC9405222; doi:10.3390/antiox11081524)
Supplement: Supplementary file 1 [file antioxidants-11-01524-s001.zip]

Archive with 1 entries (1 files):
- antioxidants-1816547-supplementary.pdf
